# Supplementary material for: Effect of Seminal Plasma on the Freezability of Boar Sperm
Source: Animals (Basel). 2024 Dec 18;14(24):3656. doi: 10.3390/ani14243656 (PMC11672632; doi:10.3390/ani14243656)
Supplement: Supplementary file 1 [file animals-14-03656-s001.zip]

Archive with 1 entries (1 files):
- animals-3285210-supplementary.pdf
